# Supplementary material for: A Cluster Randomised Trial of a School‐Based Universal Intervention Program for Middle School Students' Sleep and Related Outcomes
Source: J Sleep Res. 2025 Jun 18;35(1):e70123. doi: 10.1111/jsr.70123 (PMC12856133; doi:10.1111/jsr.70123)
Supplement: Supplementary file 4 — Data S4. [file JSR-35-e70123-s001.xlsx]

## Sheet: Appendix 4. Correlation matrix
Supplementary material 4. Table of Correlation matrix among key variables and demographics.
Variables	1	2	3	4	5	6	7	8	9	10	11	12	13	14	15	16	17	18	19	20	21	22	23	24	25	26	27	28	29
1. Study Condition	1	104	97	103	104	104	95	104	95	104	95	104	95	104	95	104	95	104	95	104	95	104	95	104	95	104	95	104	95
2. Student Age	0.154506	1	97	103	104	104	95	104	95	104	95	104	95	104	95	104	95	104	95	104	95	104	95	104	95	104	95	104	95
3. Race	-0.0751817	-0.0872316	1	96	97	97	88	97	88	97	88	97	88	97	88	97	88	97	88	97	88	97	88	97	88	97	88	97	88
4. Gender	-.22*	-0.131458	0.0399219	1	103	103	94	103	94	103	94	103	94	103	94	103	94	103	94	103	94	103	94	103	94	103	94	103	94
5. FRPL	-.20*	.23*	-0.0295501	-0.118006	1	104	95	104	95	104	95	104	95	104	95	104	95	104	95	104	95	104	95	104	95	104	95	104	95
6. T1_daytime sleepiness	.26**	-.26**	-0.0793528	-0.191419	-0.17887	1	95	104	95	104	95	104	95	104	95	104	95	104	95	104	95	104	95	104	95	104	95	104	95
7. T2_daytime sleepiness	.36**	-.21*	-0.0773186	-.23*	-0.175104	.77**	1	95	95	95	95	95	95	95	95	95	95	95	95	95	95	95	95	95	95	95	95	95	95
8. T1_Sleep routine & environment	.20*	-.25**	-.29**	-0.0622048	-.19*	.41**	.45**	1	95	104	95	104	95	104	95	104	95	104	95	104	95	104	95	104	95	104	95	104	95
9. T2_Sleep routine & environment	0.187916	-.36**	-0.160683	0.0755757	-.25*	.40**	.44**	.79**	1	95	95	95	95	95	95	95	95	95	95	95	95	95	95	95	95	95	95	95	95
10. T1_Sleep-related mood	.29**	-0.084238	-0.0854702	-.22*	-.23*	.58**	.59**	.39**	.36**	1	95	104	95	104	95	104	95	104	95	104	95	104	95	104	95	104	95	104	95
11. T2_Sleep-related mood	.32**	-0.111154	-0.158219	-.30**	-0.0406538	.65**	.69**	.43**	.37**	.72**	1	95	95	95	95	95	95	95	95	95	95	95	95	95	95	95	95	95	95
12. T1_Electronic use	0.101448	-.42**	-0.169334	0.0487649	-.23*	.34**	.35**	.64**	.59**	.35**	.30**	1	95	104	95	104	95	104	95	104	95	104	95	104	95	104	95	104	95
13. T2_Electronic use	0.0775987	-.32**	-.28**	0.0128866	-0.183674	.22*	.27**	.62**	.67**	.26**	.27**	.80**	1	95	95	95	95	95	95	95	95	95	95	95	95	95	95	95	95
14. T1_Sleep Beliefs	.21*	-0.117644	0.0292125	-0.0586539	-0.190249	.32**	.22*	.30**	.24*	0.0795865	0.192671	0.175876	0.105722	1	95	104	95	104	95	104	95	104	95	104	95	104	95	104	95
15. T2_Sleep Beliefs	.30**	-0.176877	0.0909094	0.0244389	-.22*	.36**	.25*	.23*	.25*	0.165844	0.168137	0.176185	0.0728021	.70**	1	95	95	95	95	95	95	95	95	95	95	95	95	95	95
16. T1_Attitudes	-0.0294443	-.34**	0.0101777	-0.0721165	-0.142801	.23*	0.186327	.34**	.39**	.25*	.26*	.33**	.38**	.27**	.28**	1	95	104	95	104	95	104	95	104	95	104	95	104	95
17. T2_Attitudes	-0.0589989	-0.186971	-0.104982	-0.0274164	-0.04123	0.128752	0.0963995	.23*	.26*	0.157566	0.177458	.21*	.23*	.42**	.41**	.57**	1	95	95	95	95	95	95	95	95	95	95	95	95
18. T1_Self-efficacy	.25**	-0.126719	-0.0113788	-0.148141	-.34**	.47**	.42**	0.178213	.25*	.32**	.29**	0.148023	0.0785921	.34**	.36**	.46**	.32**	1	95	104	95	104	95	104	95	104	95	104	95
19. T2_Self-efficacy	.23*	-0.192015	0.0157142	-0.156052	-0.170207	.56**	.50**	.23*	.30**	.33**	.36**	0.159035	0.0938369	.44**	.51**	.42**	.43**	.68**	1	95	95	95	95	95	95	95	95	95	95
20. T1_Subjective Norms	.21*	-.27**	0.073592	0.117933	-.30**	.28**	0.20115	0.139111	.30**	0.0444948	0.0464581	.25*	.24*	0.135939	.26*	.37**	0.124717	.34**	.28**	1	95	104	95	104	95	104	95	104	95
21. T2_Subjective Norms	0.10857	-0.160591	0.0273568	-0.0323166	-0.0110344	0.0307344	0.0474106	0.0626697	0.130414	-0.0411996	-0.0280901	-0.00309296	0.00474081	0.192138	.32**	0.142148	.26*	0.0231413	.28**	.47**	1	95	95	95	95	95	95	95	95
22. T1_Behavioral Intentions	0.176883	-.32**	-0.193033	0.097904	-.36**	0.174076	.21*	.34**	.36**	.22*	0.154966	.42**	.42**	.28**	.25*	.53**	.53**	.44**	.28**	.33**	.29**	1	95	104	95	104	95	104	95
23. T2_Behavioral Intentions	0.121292	-.36**	-.29**	0.0644021	-.28**	.29**	.31**	.38**	.46**	0.196683	.20*	.42**	.42**	.25*	.26*	.38**	.57**	.30**	.41**	.24*	.34**	.69**	1	95	95	95	95	95	95
24. T1_School Engagement	0.142255	-0.0235247	0.0124149	-0.154189	-.19*	.29**	0.190891	0.119393	.20*	0.183063	0.173247	0.0457692	-0.0256882	.32**	.25*	.23*	0.193553	.24*	.27**	0.0731309	0.00441437	0.183301	.27**	1	95	104	95	104	95
25. T2_School Engagement	0.0932144	-0.151432	0.0207666	-0.0931497	-0.183469	.33**	.23*	0.192975	.22*	0.140942	0.181081	0.0166321	-0.00152214	.43**	.43**	.27**	.36**	.34**	.53**	0.150597	.24*	0.160383	.45**	.60**	1	95	95	95	95
26. T1_Academic motivation	0.13463	-.27**	-0.0223593	0.0980576	-.28**	.32**	.33**	.26**	.31**	0.153867	.22*	.26**	0.180146	.33**	.39**	.37**	.31**	.32**	.34**	.30**	.23*	.54**	.51**	.42**	.46**	1	95	104	95
27. T2_Academic motivation	0.0970587	-.30**	-0.106339	0.126899	-.31**	.31**	.26*	.27**	.30**	0.0596967	0.164352	0.145421	0.163387	.47**	.52**	.36**	.45**	.33**	.46**	.29**	.36**	.45**	.61**	.31**	.60**	.68**	1	95	95
28. T1_Internalizing Symptoms	-.21*	0.0486689	0.139792	.23*	0.0762465	-.62**	-.49**	-.24*	-0.184381	-.54**	-.59**	-0.154358	-0.108505	-0.160869	-0.101408	-0.151102	-0.0948145	-.33**	-.39**	-0.0470755	0.0852287	-6.68075e-05	-0.086818	-.25**	-.23*	-0.0549376	-0.0868326	1	95
29. T2_Internalizing Symptoms	-.21*	0.113829	0.0212956	.33**	0.0423327	-.60**	-.51**	-0.130381	-0.11351	-.48**	-.60**	-0.0801208	-0.0133638	-0.159849	-0.109675	-.22*	-0.137565	-.35**	-.43**	-0.0181553	-0.0802578	-0.0728227	-.21*	-.28**	-.33**	-0.164595	-0.176312	.69**	1
Note. * p < .05; ** p < .01; *** p < .001. T1 = baseline pretest, T2_ = posttest. The number above the diagonal line indicates the sample size used for calculation. Point biserial correlation was calculated between binary and continuous variables. Pearson Product-Moment correlation was used between continuous variables.
